# Supplementary material for: Modelling Renal Filtration and Reabsorption Processes in a Human Glomerulus and Proximal Tubule Microphysiological System
Source: Micromachines (Basel). 2021 Aug 19;12(8):983. doi: 10.3390/mi12080983 (PMC8398588; doi:10.3390/mi12080983)
Supplement: Supplementary file 1 [file micromachines-12-00983-s001.zip]

Archive with 1 entries (1 files):
- micromachines-1329336-supplementary.pdf
